# Supplementary material for: Effects of Diazepam Addition to Standard Treatment of Atrial Fibrillation in Emergency Department Settings: A Unicentric Retrospective Study
Source: Medicina (Kaunas). 2026 Apr 30;62(5):861. doi: 10.3390/medicina62050861 (PMC13208983; doi:10.3390/medicina62050861)
Supplement: Supplementary file 1 [file medicina-62-00861-s001.zip]

Archive with 5 entries (5 files):
- FigureS1.png
- FigureS3.pptx
- FigureS2.png
- Prior selection supplement.pdf
- Suplementary tables.pdf
